# Supplementary material for: A Microwave-Assisted, Rapidly Self-Healing, FFF-Printed TPU and Its Application in Supercritical Foaming
Source: Nanomaterials (Basel). 2026 Mar 23;16(6):384. doi: 10.3390/nano16060384 (PMC13029445; doi:10.3390/nano16060384)
Supplement: Supplementary file 1 [file nanomaterials-16-00384-s001.zip]

Archive with 1 entries (1 files):
- nanomaterials-4176269-supplementary.pdf
